# Supplementary material for: A Soil-Isolated Streptomyces spororaveus Species Produces a High-Molecular-Weight Antibiotic AF1 against Fungi and Gram-Positive Bacteria
Source: Antibiotics (Basel). 2022 May 18;11(5):679. doi: 10.3390/antibiotics11050679 (PMC9138071; doi:10.3390/antibiotics11050679)
Supplement: Supplementary file 1 [file antibiotics-11-00679-s001.zip]

Archive with 1 entries (1 files):
- antibiotics-1659614-supplementary.pdf
